# Supplementary material for: Exploring the Language Used to Describe Older Patients at Multidisciplinary Cancer Conferences
Source: Cancers (Basel). 2024 Apr 12;16(8):1477. doi: 10.3390/cancers16081477 (PMC11047842; doi:10.3390/cancers16081477)
Supplement: Supplementary file 1 [file cancers-16-01477-s001.zip]

Archive with 1 entries (1 files):
- cancers-2917252-supplementary.pdf
